# Supplementary material for: Tocopherol more bioavailable than tocopheryl-acetate as a source of vitamin E for broilers
Source: PLoS One. 2022 May 25;17(5):e0268894. doi: 10.1371/journal.pone.0268894 (PMC9132266; doi:10.1371/journal.pone.0268894)
Supplement: S1 Data — (XLSX) [file pone.0268894.s001.xlsx]

## Sheet: Abbreviations
DWG	daily weight gain
DFI	daily feed intake
FCR	Feed conversion ratio (feed/gain)
BW	Body weight on day xx
numbers behind parameters: start-end day
Tanz(anite)xx	Tocopherol, xx=dose in ppm
Txx	Tocopheryl-acetate, xx= dose in ppm

## Sheet: group-housed
Pen	TT	trt	dose	dosereal	dummy	treatment	Chick	WT28	WT30	ADG	estADFI	plasma E	Dose/BW	DoseR/BW	LiverE
11	18	Tanz20	20	7.848	1	Test	A	1701	1983	141	211.5	29.5	2.48677	0.97581	22.1111
11	18	Tanz20	20	7.848	1	Test	B	1907	2176	134.5	201.75	30.1	2.11589	0.830275	27.895
11	18	Tanz20	20	7.848	1	Test	C	1623	1841	109	163.5	16.1	2.01479	0.790603	8.35052
11	18	Tanz20	20	7.848	1	Test	D	1832	2059	113.5	170.25	20.3	1.85862	0.729324	16.4165
11	18	Tanz20	20	7.848	1	Test	E	1808	2088	140	210	24.8	2.32301	0.911549	16.4489
12	19	Tanz10	10	3.924	1	Test	A	1554	1814	130	195	22.6	1.25483	0.492394	16.3027
12	19	Tanz10	10	3.924	1	Test	B	1751	2001	125	187.5	24.3	1.07082	0.420188	18.728
12	19	Tanz10	10	3.924	1	Test	C	1721	1963	121	181.5	23.9	1.05462	0.413833	12.2632
12	19	Tanz10	10	3.924	1	Test	D	1565	1809	122	183	21	1.16933	0.458845	14.6946
12	19	Tanz10	10	3.924	1	Test	E	1794	2037	121.5	182.25	24.5	1.01589	0.398634	22.6847
13	16	Tanz80	80	31.392	1	Test	A	1840	2085	122.5	183.75	40.8	7.98913	3.13493	44.3415
13	16	Tanz80	80	31.392	1	Test	B	1929	2231	151	226.5	27.8	9.39347	3.686	31.4561
13	16	Tanz80	80	31.392	1	Test	C	1718	1923	102.5	153.75	49	7.15949	2.80938	41.0142
13	16	Tanz80	80	31.392	1	Test	D	1747	1985	119	178.5	49.8	8.17401	3.20748	44.5609
13	16	Tanz80	80	31.392	1	Test	E	1842	2127	142.5	213.75	40.4	9.28339	3.6428	46.9751
14	20	Tanz05	5	1.962	1	Test	A	1550	1749	99.5	149.25	18.6	0.481452	0.188922	14.8081
14	20	Tanz05	5	1.962	1	Test	B	1676	1933	128.5	192.75	16.6	0.57503	0.225642	16.6527
14	20	Tanz05	5	1.962	1	Test	C	1873	2146	136.5	204.75	22.7	0.546583	0.214479	14.2387
14	20	Tanz05	5	1.962	1	Test	D	1613	1859	123	184.5	15.4	0.571916	0.22442
14	20	Tanz05	5	1.962	1	Test	E	1874	2159	142.5	213.75	16.3	0.570304	0.223787	11.9508
15	11	T80	80	68.064	0	Control	A	1574	1819	122.5	183.75	19.7	9.33926	7.94584	19.5419
15	11	T80	80	68.064	0	Control	B	1602	1871	134.5	201.75	25.4	10.0749	8.57173	20.0062
15	11	T80	80	68.064	0	Control	C	1638	1907	134.5	201.75	38.7	9.85348	8.38334	43.4366
15	11	T80	80	68.064	0	Control	D	1565	1805	120	180	26.8	9.20128	7.82845
15	11	T80	80	68.064	0	Control	E	1601	1865	132	198	22.6	9.89382	8.41766
16	13	T36	36	30.6288	0	Control	A	1410	1564	77	115.5	21.7	2.94894	2.50895	23.0729
16	13	T36	36	30.6288	0	Control	B	1494	1778	142	213	24.4	5.13253	4.36676	21.2759
16	13	T36	36	30.6288	0	Control	C	1662	1890	114	171	22.9	3.70397	3.15134	16.5966
16	13	T36	36	30.6288	0	Control	D	1468	1705	118.5	177.75	12.5	4.35899	3.70863	12.166
16	13	T36	36	30.6288	0	Control	E	1608	1817	104.5	156.75	23.5	3.50933	2.98574	23.5047
17	14	T24	24	20.4192	0	Control	A	1793	2017	112	168	20.6	2.24875	1.91323	13.3711
17	14	T24	24	20.4192	0	Control	B	1677	1899	111	166.5	10	2.38283	2.02731	8.98015
17	14	T24	24	20.4192	0	Control	C	1701	1927	113	169.5	8.4	2.39153	2.03472
17	14	T24	24	20.4192	0	Control	D	1648	1850	101	151.5	24	2.20631	1.87713	13.064
17	14	T24	24	20.4192	0	Control	E	1432	1613	90.5	135.75	26.9	2.27514	1.93569	25.8548
18	17	Tanz40	40	15.696	1	Test	A	1774	2041	133.5	200.25	31.4	4.51522	1.77177	26.4025
18	17	Tanz40	40	15.696	1	Test	B	1644	1883	119.5	179.25	26.1	4.36131	1.71138	20.7294
18	17	Tanz40	40	15.696	1	Test	C	1500	1697	98.5	147.75	27.3	3.94	1.54606	28.6914
18	17	Tanz40	40	15.696	1	Test	D	1501	1719	109	163.5	33.7	4.3571	1.70972	35.8967
18	17	Tanz40	40	15.696	1	Test	E	1981	2243	131	196.5	33.8	3.96769	1.55692	29.6095
19	15	T16	16	13.6128	0	Control	A	1534	1805	135.5	203.25	30.9	2.11995	1.80365	23.6349
19	15	T16	16	13.6128	0	Control	B	1784	2061	138.5	207.75	16.2	1.86323	1.58523	7.42941
19	15	T16	16	13.6128	0	Control	C	1655	1900	122.5	183.75	29.5	1.77644	1.51139	23.1106
19	15	T16	16	13.6128	0	Control	D	1437	1663	113	169.5	9.5	1.88727	1.60569	5.37707
19	15	T16	16	13.6128	0	Control	E	1764	2031	133.5	200.25	18.6	1.81633	1.54533	17.3803
20	12	T53	53	45.0924	0	Control	A	1590	1835	122.5	183.75	33.9	6.125	5.21115	30.8638
20	12	T53	53	45.0924	0	Control	B	1927	2173	123	184.5	38.1	5.07447	4.31736	35.1595
20	12	T53	53	45.0924	0	Control	C	1801	2000	99.5	149.25	28.9	4.39214	3.73684	27.3153
20	12	T53	53	45.0924	0	Control	D	1653	1965	156	234	30.6	7.50272	6.38332	27.5942
20	12	T53	53	45.0924	0	Control	E	1650	1902	126	189	42	6.07091	5.16513	31.3149
61	14	T24	24	20.4192	0	Control	A	1460	1642	91	136.5	12.5	2.24384	1.90906	10.4705
61	14	T24	24	20.4192	0	Control	B	1714	1949	117.5	176.25	21.5	2.46791	2.0997	12.3641
61	14	T24	24	20.4192	0	Control	C	1810	2042	116	174	29.3	2.30718	1.96295	16.316
61	14	T24	24	20.4192	0	Control	D	1751	2020	134.5	201.75	37	2.76528	2.3527
61	14	T24	24	20.4192	0	Control	E	1704	1956	126	189	15.8	2.66197	2.26481
62	19	Tanz10	10	3.924	1	Test	A	1794	2052	129	193.5	21.8	1.0786	0.423241	16.5213
62	19	Tanz10	10	3.924	1	Test	B	1589	1739	75	112.5	28.3	0.707992	0.277816	12.3162
62	19	Tanz10	10	3.924	1	Test	C	1723	1939	108	162	25.7	0.940221	0.368943	14.4468
62	19	Tanz10	10	3.924	1	Test	D	1524	1789	132.5	198.75	27.3	1.30413	0.511742
62	19	Tanz10	10	3.924	1	Test	E	1783	2040	128.5	192.75	28.5	1.08104	0.424201
63	13	T36	36	30.6288	0	Control	A	1586	1817	115.5	173.25	36.2	3.93253	3.3458	27.8027
63	13	T36	36	30.6288	0	Control	B	1848	2156	154	231	31.8	4.5	3.8286	17.9474
63	13	T36	36	30.6288	0	Control	C	1556	1772	108	162	29.4	3.74807	3.18886	19.4856
63	13	T36	36	30.6288	0	Control	D	1934	2232	149	223.5	30.9	4.16029	3.53957
63	13	T36	36	30.6288	0	Control	E	1631	1835	102	153	23.3	3.37707	2.87321
64	16	Tanz80	80	31.392	1	Test	A	1771	2036	132.5	198.75	49	8.97798	3.52296	48.9841
64	16	Tanz80	80	31.392	1	Test	B	1661	1963	151	226.5	44.2	10.9091	4.28073	32.7033
64	16	Tanz80	80	31.392	1	Test	C	1636	1803	83.5	125.25	30.7	6.12469	2.40333	23.0804
64	16	Tanz80	80	31.392	1	Test	D	1888	2113	112.5	168.75	38.3	7.15042	2.80583
64	16	Tanz80	80	31.392	1	Test	E	1786	2031	122.5	183.75	52.7	8.23068	3.22972
65	17	Tanz40	40	15.696	1	Test	A	1698	1908	105	157.5	30.3	3.71025	1.4559	36.4394
65	17	Tanz40	40	15.696	1	Test	B	1542	1794	126	189	16.6	4.90272	1.92383	14.4688
65	17	Tanz40	40	15.696	1	Test	C	1694	1945	125.5	188.25	36.2	4.4451	1.74426	34.6846
65	17	Tanz40	40	15.696	1	Test	D	1808	2074	133	199.5	31.5	4.41372	1.73194
65	17	Tanz40	40	15.696	1	Test	E	1783	2051	134	201	31.4	4.50925	1.76943
66	15	T16	16	13.6128	0	Control	A	1989	2274	142.5	213.75	28	1.71946	1.46291	17.2649
66	15	T16	16	13.6128	0	Control	B	1584	1859	137.5	206.25	20.1	2.08333	1.7725	9.8723
66	15	T16	16	13.6128	0	Control	C	1588	1827	119.5	179.25	26.5	1.80605	1.53658	17.4338
66	15	T16	16	13.6128	0	Control	D	1785	1939	77	115.5	25.2	1.03529	0.880828
66	15	T16	16	13.6128	0	Control	E	1558	1835	138.5	207.75	15	2.1335	1.81519
67	11	T80	80	68.064	0	Control	A	1639	1840	100.5	150.75	19.8	7.35815	6.26031	18.2633
67	11	T80	80	68.064	0	Control	B	1959	2249	145	217.5	26.5	8.88208	7.55688	22.2774
67	11	T80	80	68.064	0	Control	C	2028	2334	153	229.5	40	9.05325	7.70251	41.952
67	11	T80	80	68.064	0	Control	D	1764	2006	121	181.5	35.3	8.23129	7.00318
67	11	T80	80	68.064	0	Control	E	1679	1927	124	186	37.7	8.86242	7.54015
68	20	Tanz05	5	1.962	1	Test	A	1842	2141	149.5	224.25	25.2	0.608713	0.238859	15.6233
68	20	Tanz05	5	1.962	1	Test	B	1837	2090	126.5	189.75	17.5	0.516467	0.202662	13.6104
68	20	Tanz05	5	1.962	1	Test	C	1812	2074	131	196.5	26.7	0.542219	0.212767	19.526
68	20	Tanz05	5	1.962	1	Test	D	1444	1642	99	148.5	11.6	0.514197	0.201771
68	20	Tanz05	5	1.962	1	Test	E	1657	1942	142.5	213.75	21.8	0.644991	0.253094
69	18	Tanz20	20	7.848	1	Test	A	1778	1978	100	150	34.8	1.68729	0.662092	30.3208
69	18	Tanz20	20	7.848	1	Test	B	1984	2265	140.5	210.75	26.4	2.1245	0.833652	12.4205
69	18	Tanz20	20	7.848	1	Test	C	1728	1983	127.5	191.25	23.2	2.21354	0.868594	19.2479
69	18	Tanz20	20	7.848	1	Test	D	1796	2009	106.5	159.75	24.6	1.77895	0.698061
69	18	Tanz20	20	7.848	1	Test	E	1568	1685	58.5	87.75	15.1	1.11926	0.439198
70	12	T53	53	45.0924	0	Control	A	1880	2176	148	222	22.7	6.25851	5.32474	23.6989
70	12	T53	53	45.0924	0	Control	B	1858	2078	110	165		4.70667	4.00444	20.8253
70	12	T53	53	45.0924	0	Control	C	1882	2145	131.5	197.25	25.3	5.55486	4.72608	20.8475
70	12	T53	53	45.0924	0	Control	D	1729	2012	141.5	212.25	33.4	6.50622	5.53549
70	12	T53	53	45.0924	0	Control	E	1742	1960	109	163.5	22	4.97445	4.23227
70	12	T53	53	45.0924	0	Control	E					27.3

## Sheet: individually housed
Box	Block	TT	Feeding_Program	dummy	Dose	Dose real	WT11	WT25	WT29	BW27	DWG_11_25	DFI_11_25	FCR_11_25	DWG_25_29	DFI_25_29	FCR_25_29	DWG_11_29	DFI_11_29	FCR_11_29	DFI/BW	dose/BW	plasma E	Liver E
1	1	18	Tanzanite20	1	20	7.848	306	1389	1880	1634.5	77.36	102.7	1.328									27.4	25.16
2	1	20	Tanzanite5	1	5	1.962	274	1277	1634	1455.5	71.64	94.1	1.314									21.5	22.28
3	1	16	Tanzanite80	1	80	31.392	357	1530	2007	1768.5	83.79	114.9	1.371	119.3	184.5	1.547	91.7	130.33	1.422	0.104326	3.27499	43.2	54.85
4	1	12	T53	0	53	45.0924	290	1438	1957	1697.5	82	101.4	1.237	129.8	221	1.703	92.6	128	1.382	0.130191	5.87065	45	47.64
5	1	17	Tanzanite40	1	40	15.696	340	1371	1825	1598	73.64	91.1	1.238	113.5	184	1.621	82.5	111.78	1.355	0.115144	1.8073	26.6	26.45
6	1	11	T80	0	80	68.064	313	1398	1801	1599.5	77.5	100.6	1.298	100.8	166	1.648	82.7	115.11	1.392	0.103782	7.06385	41.9	45.35
7	1	14	T24	0	24	20.4192	325	1421	1707	1564	78.29	103.9	1.327	71.5	135	1.888	76.8	110.78	1.443	0.0863171	1.76253	32.3	28.46
8	1	13	T36	0	36	30.6288	337	1440	1829	1634.5	78.79	106.9	1.356	97.3	159	1.635	82.9	118.44	1.429	0.0972775	2.97949	23.5	17.62
9	1	19	Tanzanite10	1	10	3.924	343	1490	1975	1732.5	81.93	113	1.379	121.3	194.5	1.604	90.7	131.11	1.446	0.112266	0.44053	23.9
10	1	15	T16	0	16	13.6128	256	1026	1461	1243.5	55	72	1.309	108.8	163	1.499	66.9	92.22	1.378	0.131082	1.78439	24.9
11	2	15	T16	0	16	13.6128	314	1442	1835	1638.5	80.57	108.3	1.344									36.7
12	2	19	Tanzanite10	1	10	3.924	353	1548	1930	1739	85.36	102.4	1.2									22
13	2	18	Tanzanite20	1	20	7.848	311	1358	1749	1553.5	74.79	107.4	1.436	97.8	190	1.944	79.9	125.78	1.574	0.122304	0.959846	34.1
14	2	20	Tanzanite5	1	5	1.962	303	1460	1886	1673	82.64	111.4	1.348	106.5	170.5	1.601	87.9	124.56	1.416	0.101913	0.199953	20.6
15	2	14	T24	0	24	20.4192	282	1297	1701	1499	72.5	99.9	1.377	101	156	1.545	78.8	112.33	1.425	0.104069	2.12501	32.3
16	2	13	T36	0	36	30.6288	308	1481	1865	1673	83.79	111.6	1.332	96	159.5	1.661	86.5	122.22	1.413	0.0953377	2.92008	43.7
17	2	11	T80	0	80	68.064	310	1341	1779	1560	73.64	98.9	1.342	109.5	162.5	1.484	81.6	113	1.385	0.104167	7.09	51.6
18	2	17	Tanzanite40	1	40	15.696	324	1462	1960	1711	81.29	106.1	1.306	124.5	198.5	1.594	90.9	126.67	1.394	0.116014	1.82096	33.5
19	2	16	Tanzanite80	1	80	31.392	314	1496	1912	1704	84.43	114.3	1.354	104	169	1.625	88.8	126.44	1.424	0.0991784	3.11341	50.4
20	2	12	T53	0	53	45.0924																36.7
21	3	16	Tanzanite80	1	80	31.392																27.1
22	3	11	T80	0	80	68.064	264	1237	1695	1466	69.5	92.6	1.332	114.5	181	1.581	79.5	112.22	1.412	0.123465	8.40354	29.3
23	3	20	Tanzanite5	1	5	1.962	301	1311	1621	1466	72.14	97.1	1.347	77.5	136	1.755	73.3	105.78	1.442	0.0927694	0.182014	23.5
24	3	12	T53	0	53	45.0924	292	1435	1905	1670	81.64	106.9	1.309	117.5	187	1.591	89.6	124.67	1.391	0.111976	5.04927	32.4
25	3	18	Tanzanite20	1	20	7.848	336	1171	1584	1377.5	59.64	70.3	1.178	103.3	183.5	1.777	69.3	95.44	1.377	0.133212	1.04545	27
26	3	14	T24	0	24	20.4192	330	1526	2003	1764.5	85.43	114.9	1.344	119.3	182.5	1.53	92.9	129.89	1.397	0.103429	2.11193	33.9
27	3	17	Tanzanite40	1	40	15.696	331	1326	1765	1545.5	71.07	105.7	1.487	109.8	188	1.713	79.7	124	1.556	0.121643	1.90932	38.1
28	3	19	Tanzanite10	1	10	3.924	271	1236	1686	1461	68.93	96.9	1.405	112.5	171	1.52	78.6	113.33	1.442	0.117043	0.459277	27.4
29	3	15	T16	0	16	13.6128	312	1353	1767	1560	74.36	103.4	1.391	103.5	169	1.633	80.8	118	1.46	0.108333	1.47472	29.2
30	3	13	T36	0	36	30.6288	272	1275	1661	1468	71.64	97.6	1.362	96.5	155.5	1.611	77.2	110.44	1.431	0.105926	3.2444	33
31	4	18	Tanzanite20	1	20	7.848	287	1288	1783	1535.5	71.5	104.6	1.463	123.8	208.5	1.685	83.1	127.67	1.536	0.135786	1.06565	35.6
32	4	20	Tanzanite5	1	5	1.962	258	1283	1747	1515	73.21	97.9	1.337	116	179	1.543	82.7	115.89	1.401	0.118152	0.231814	27.5
33	4	19	Tanzanite10	1	10	3.924	275	1276	1750	1513	71.5	93.7	1.311	118.5	174.5	1.473	81.9	111.67	1.363	0.115334	0.45257	19.3
34	4	15	T16	0	16	13.6128	315	1436	1853	1644.5	80.07	103.7	1.295	104.3	162	1.554	85.4	116.67	1.365	0.0985102	1.341	20
35	4	11	T80	0	80	68.064	258	1030	1406	1218	55.14	75.3	1.365	94	141	1.5	63.8	89.89	1.409	0.115764	7.87933	42
36	4	17	Tanzanite40	1	40	15.696	292	1451	1976	1713.5	82.79	107.1	1.294	131.3	186.5	1.421	93.6	124.78	1.334	0.108842	1.70838	27.8
37	4	13	T36	0	36	30.6288	313	1361	1877	1619	74.86	98	1.309	129	196	1.519	86.9	119.78	1.379	0.121062	3.708	50.6
38	4	16	Tanzanite80	1	80	31.392	316	1481	1957	1719	83.21	107.6	1.293	119	180	1.513	91.2	123.67	1.356	0.104712	3.28712	63.4
39	4	12	T53	0	53	45.0924	324	1245	1646	1445.5	65.79	92	1.398	100.3	164	1.636	73.4	108	1.47	0.113456	5.11598	45.8
40	4	14	T24	0	24	20.4192	314	1375	1802	1588.5	75.79	99	1.306	106.8	161.5	1.513	82.7	112.89	1.366	0.101668	2.07598	41.4
41	5	11	T80	0	80	68.064	319	1187	1613	1400	62	83.6	1.348	106.5	167.5	1.573	71.9	102.22	1.422	0.119643	8.14337	46.5
42	5	12	T53	0	53	45.0924	376	1297	1602	1449.5	65.79	101.1	1.537	76.3	131	1.718	68.1	107.78	1.582	0.090376	4.07527	37
43	5	14	T24	0	24	20.4192	318	1392	1914	1653	76.71	111	1.447	130.5	184.5	1.414	88.7	127.33	1.436	0.111615	2.27909	23.4
44	5	16	Tanzanite80	1	80	31.392	336	1533	2066	1799.5	85.5	109.6	1.282	133.3	206	1.546	96.1	131	1.363	0.114476	3.59364	63.9
45	5	13	T36	0	36	30.6288	324	1403	1929	1666	77.07	110	1.427	131.5	198	1.506	89.2	129.56	1.453	0.118848	3.64016	29.5
46	5	19	Tanzanite10	1	10	3.924	297	965	1387	1176	47.71	70	1.467	105.5	158.5	1.502	60.6	89.67	1.481	0.134779	0.528872	34.7
47	5	18	Tanzanite20	1	20	7.848	289	1184	1650	1417	63.93	81.9	1.28	116.5	144	1.236	75.6	95.67	1.265	0.101623	0.797538	30.9
48	5	20	Tanzanite5	1	5	1.962	364	1528	1908	1718	83.14	113.1	1.361	95	156	1.642	85.8	122.67	1.43	0.0908033	0.178156	20.2
49	5	15	T16	0	16	13.6128	280	1314	1839	1576.5	73.86	99.7	1.35	131.3	184.5	1.406	86.6	118.56	1.369	0.117031	1.59313	27.5
50	5	17	Tanzanite40	1	40	15.696	358	1513	1925	1719	82.5	109.1	1.323	103	164	1.592	87.1	121.33	1.394	0.0954043	1.49747	41.4
51	6	19	Tanzanite10	1	10	3.924	337	1464	1752	1608	80.5	111	1.379	72	142	1.972	78.6	117.89	1.5	0.0883085	0.346522	21.3
52	6	11	T80	0	80	68.064	318	1373	1662	1517.5	75.36	100.6	1.335	72.3	140.5	1.945	74.7	109.44	1.466	0.0925865	6.30181	44.4
53	6	18	Tanzanite20	1	20	7.848	309	1290	1657	1473.5	70.07	97.7	1.394	91.8	153	1.668	74.9	110	1.469	0.103834	0.814892	29.6
54	6	15	T16	0	16	13.6128	297	908	1327	1117.5	43.64	63.1	1.447	104.8	151.5	1.446	57.2	82.78	1.447	0.13557	1.84549	32.2
55	6	14	T24	0	24	20.4192	326	1422	1942	1682	78.29	106.9	1.365	130	190.5	1.465	89.8	125.44	1.397	0.113258	2.31264	39.7
56	6	17	Tanzanite40	1	40	15.696	306	1084	1490	1287	55.57	77.4	1.393	101.5	142.5	1.404	65.8	91.89	1.397	0.110723	1.7379	40.7
57	6	20	Tanzanite5	1	5	1.962	300	1148	1431	1289.5	60.57	86.9	1.434	70.8	123	1.739	62.8	94.89	1.51	0.0953858	0.187147	17.3
58	6	12	T53	0	53	45.0924	328	1433	1845	1639	78.93	107.4	1.361	103	183.5	1.782	84.3	124.33	1.475	0.111959	5.04848	38.8
59	6	13	T36	0	36	30.6288	308	1440	1952	1696	80.86	110.3	1.364	128	170	1.328	91.3	123.56	1.353	0.100236	3.0701	31.4
60	6	16	Tanzanite80	1	80	31.392	311	1312	1737	1524.5	71.5	104.7	1.465	106.3	192.5	1.812	79.2	124.22	1.568	0.126271	3.9639	55.7
61	7	13	T36	0	36	30.6288	317	1394	1861	1627.5	76.93	107.1	1.393	116.8	181	1.55	85.8	123.56	1.44	0.111214	3.40634	44.8
62	7	16	Tanzanite80	1	80	31.392	324	1405	1659	1532	77.21	102.7	1.33	63.5	127	2	74.2	108.11	1.458	0.0828982	2.60234	35.5
63	7	14	T24	0	24	20.4192	352	1418	1708	1563	76.14	99.6	1.308	72.5	133	1.834	75.3	107	1.42	0.0850928	1.73753	34.8
64	7	20	Tanzanite5	1	5	1.962	379	1577	2064	1820.5	85.57	99.4	1.162	121.8	199.5	1.639	93.6	121.67	1.3	0.109585	0.215006	22.2
65	7	15	T16	0	16	13.6128	332	1265	1763	1514	66.64	82.6	1.239	124.5	172.5	1.386	79.5	102.56	1.29	0.113937	1.551	27.6
66	7	19	Tanzanite10	1	10	3.924	331	1457	2000	1728.5	80.43	108	1.343	135.8	202.5	1.492	92.7	129	1.391	0.117154	0.459711	22.6
67	7	11	T80	0	80	68.064	313	1409	1911	1660	78.29	108.4	1.385	125.5	194	1.546	88.8	127.44	1.436	0.116867	7.95447	43.4
68	7	17	Tanzanite40	1	40	15.696	288	1147	1553	1350	61.36	82.6	1.346	101.5	149	1.468	70.3	97.33	1.385	0.11037	1.73237	38.7
69	7	12	T53	0	53	45.0924	296	1228	1577	1402.5	66.57	90.9	1.365	87.3	141.5	1.622	71.2	102.11	1.435	0.100891	4.54943	67.4
70	7	18	Tanzanite20	1	20	7.848	310	1415	1896	1655.5	78.93	104.4	1.323	120.3	175.5	1.459	88.1	120.22	1.364	0.10601	0.831969	37.1
71	8	20	Tanzanite5	1	5	1.962	356	1474	1995	1734.5	79.86	109.9	1.376	130.3	187.5	1.44	91.1	127.11	1.396	0.1081	0.212093	33.2
72	8	19	Tanzanite10	1	10	3.924	341	1491	1976	1733.5	82.14	107.4	1.308	121.3	169.5	1.398	90.8	121.22	1.335	0.0977791	0.383685	21
73	8	16	Tanzanite80	1	80	31.392	266	1371	1899	1635	78.93	104	1.318	132	205.5	1.557	90.7	126.56	1.395	0.125688	3.9456	63
74	8	17	Tanzanite40	1	40	15.696	245	1138	1641	1389.5	63.79	94.4	1.48	125.8	183	1.455	77.6	114.11	1.471	0.131702	2.0672	33.4
75	8	15	T16	0	16	13.6128	298	1088	1432	1260	56.43	81.6	1.446	86	144.5	1.68	63	95.56	1.517	0.114683	1.56115	24.4
76	8	12	T53	0	53	45.0924	267	1298	1763	1530.5	73.64	98.6	1.339	116.3	182	1.566	83.1	117.11	1.409	0.118915	5.36218	35.8
77	8	18	Tanzanite20	1	20	7.848	323	1478	1953	1715.5	82.5	106	1.285	118.8	165.5	1.394	90.6	119.22	1.317	0.0964733	0.757123
78	8	14	T24	0	24	20.4192	314	1211	1586	1398.5	64.07	90.7	1.416	93.8	150.5	1.605	70.7	104	1.472	0.107615	2.19742	25.6
79	8	13	T36	0	36	30.6288	314	1518	2047	1782.5	86	109.7	1.276	132.3	185.5	1.403	96.3	126.56	1.314	0.104067	3.18746	29.9
80	8	11	T80	0	80	68.064	332	928	1338	1133	42.57	61.9	1.453	102.5	154.5	1.507	55.9	82.44	1.475	0.136364	9.28145	36
81	9	12	T53	0	53	45.0924	330	1437	1983	1710	79.07	106	1.341	136.5	197.5	1.447	91.8	126.33	1.376	0.115497	5.20804	33.1	22.85
82	9	15	T16	0	16	13.6128	289	1526	2025	1775.5	88.36	124.1	1.405	124.8	204	1.635	96.4	141.89	1.471	0.114897	1.56407	34.9	19.43
83	9	18	Tanzanite20	1	20	7.848	277	1311	1774	1542.5	73.86	107.4	1.455	115.8	190	1.641	83.2	125.78	1.512	0.123177	0.96669	34.6	18.64
84	9	20	Tanzanite5	1	5	1.962	326	1451	1780	1615.5	80.36	103.1	1.284	82.3	159.5	1.939	80.8	115.67	1.432	0.098731	0.19371	25.1	17.19
85	9	17	Tanzanite40	1	40	15.696	306	1404	1867	1635.5	78.43	108.9	1.388	115.8	201	1.737	86.7	129.33	1.491	0.122898	1.92901	44.8	38.54
86	9	19	Tanzanite10	1	10	3.924	266	1235	1676	1455.5	69.21	98.4	1.422	110.3	172.5	1.565	78.3	114.89	1.467	0.118516	0.465057	25.7	19.05
87	9	16	Tanzanite80	1	80	31.392	274	1453	1970	1711.5	84.21	115.6	1.372	129.3	202	1.563	94.2	134.78	1.43	0.118025	3.70504		57.19
88	9	13	T36	0	36	30.6288																27	14.6
89	9	14	T24	0	24	20.4192	345	1498	1753	1625.5	82.36	108	1.311	63.8	125.5	1.969	78.2	111.89	1.43	0.077207	1.57651	32.2	28.18
90	9	11	T80	0	80	68.064	281	1359	1901	1630	77	106.7	1.386	135.5	196	1.446	90	126.56	1.406	0.120245	8.18438	46.7	57.22
91	10	16	Tanzanite80	1	80	31.392	305	1501	2028	1764.5	85.43	116.3	1.361	131.8	206	1.564	95.7	136.22	1.423	0.116747	3.66492	65.1	71.9
92	10	17	Tanzanite40	1	40	15.696	298	1418	1934	1676	80	108.6	1.357	129	181.3	1.405	90.9	124.72	1.372	0.108174	1.6979	62.6	39.89
93	10	20	Tanzanite5	1	5	1.962	343	1441	1867	1654	78.43	103.3	1.317	106.5	159.5	1.498	84.7	115.78	1.367	0.0964329	0.189201	32.8	19.44
94	10	15	T16	0	16	13.6128	253	1154	1635	1394.5	64.36	90	1.398	120.3	172.5	1.435	76.8	108.33	1.411	0.1237	1.68391	29.6	28.38
95	10	19	Tanzanite10	1	10	3.924	295	1235	1698	1466.5	67.14	94.7	1.411	115.8	169.5	1.464	77.9	111.33	1.428	0.115581	0.453541	31.4	22.36
96	10	18	Tanzanite20	1	20	7.848	321	1406	1910	1658	77.5	100	1.29	126	185.5	1.472	88.3	119	1.348	0.111882	0.878048	34.9	32.04
97	10	13	T36	0	36	30.6288	330	1486	1980	1733	82.57	107.6	1.303	123.5	182	1.474	91.7	124.11	1.354	0.10502	3.21664	37.5	27.39
98	10	14	T24	0	24	20.4192	312	1393	1882	1637.5	77.21	104	1.347	122.3	176	1.44	87.2	120	1.376	0.107481	2.19467	40.2	33.93
99	10	11	T80	0	80	68.064	347	1403	1819	1611	75.43	100.4	1.331	104	156.5	1.505	81.8	112.89	1.38	0.0971446	6.61205	43.2	49.71
100	10	12	T53	0	53	45.0924	341	1438	1903	1670.5	78.36	102	1.302	116.3	172.5	1.484	86.8	117.67	1.356	0.103262	4.65635	42.7	38.07
